# Supplementary material for: Arsenic Exposure and Neuropsychological Outcomes in Children: A Scoping Review
Source: Toxics. 2025 Jun 28;13(7):542. doi: 10.3390/toxics13070542 (PMC12300646; doi:10.3390/toxics13070542)
Supplement: Supplementary file 1 [file toxics-13-00542-s001.zip]

Archive with 1 entries (1 files):
- toxics-3721006-supplementary.pdf
